# Supplementary material for: Timing Rhythms: Perceived Duration Increases with a Predictable Temporal Structure of Short Interval Fillers
Source: PLoS One. 2015 Oct 16;10(10):e0141018. doi: 10.1371/journal.pone.0141018 (PMC4608791; doi:10.1371/journal.pone.0141018)
Supplement: S1 Table — Individual subjects proportions of responding „rhythmic longer”for every duration difference between rhythmic and random/isochronous interval, separated by condition. (XLSX) [file pone.0141018.s001.xlsx]

## Sheet: Sheet1
Experiment 1
Proportion of Responses "Rhythmic longer"
Participant	Rhyth.-Rand. [ms]	2-Group	3-Group	4-Group	5-Group
1	-500	0.0417	0	0	0
	-300	0.0833	0	0.125	0
	-150	0.1667	0.125	0.375	0.125
	0	0.375	0.875	0.625	0.375
	150	0.7083	0.625	0.875	0.5
	300	0.9167	1	0.875	1
	500	0.9583	1	1	1
2	-500	0.0833	0	0.25	0
	-300	0.125	0.125	0	0
	-150	0.1667	0	0	0.125
	0	0.125	0.125	0.25	0
	150	0.25	0.5	0.125	0.25
	300	0.7083	0.625	0.5	0.25
	500	0.7917	0.75	0.375	0.875
3	-500	0.0833	0.125	0	0.25
	-300	0.0833	0	0.25	0.125
	-150	0.2083	0.375	0.125	0.25
	0	0.25	0.5	0.375	0.625
	150	0.3333	0.5	0.375	0.125
	300	0.625	0.75	0.625	0.5
	500	0.8333	0.875	0.625	0.75
4	-500	0.25	0.125	0	0
	-300	0.0833	0.125	0.25	0.125
	-150	0.4167	0.25	0.375	0.5
	0	0.5	0.5	0.625	0
	150	0.7083	0.75	0.625	0.5
	300	0.8333	0.75	0.625	0.5
	500	0.7917	1	0.75	1
5	-500	0.0417	0	0	0.125
	-300	0.0417	0.125	0.125	0.125
	-150	0.125	0.125	0.125	0.125
	0	0.3333	0.375	0.25	0.25
	150	0.75	0.875	0.75	0.375
	300	0.7917	0.75	0.75	0.75
	500	1	1	1	0.875
6	-500	0.0417	0	0	0
	-300	0.1667	0	0	0.5
	-150	0.25	0	0.375	0.375
	0	0.3333	0.375	0.25	0.5
	150	0.625	0.5	0.75	0.75
	300	0.7917	0.875	0.75	0.875
	500	0.875	0.875	1	0.875
7	-500	0.125	0	0	0
	-300	0.1667	0.25	0.125	0.25
	-150	0.4583	0.5	0.5	0.375
	0	0.625	0.625	0.625	0.75
	150	0.75	0.75	0.625	0.75
	300	0.7917	1	0.875	0.875
	500	0.875	1	0.875	0.875
8	-500	0	0.375	0	0
	-300	0.0833	0	0.125	0
	-150	0.1667	0	0.125	0.375
	0	0.4583	0.5	0.625	0.75
	150	0.8333	0.625	0.75	1
	300	0.9167	0.875	0.875	1
	500	1	0.875	1	0.875
9	-500	0.0417	0	0.25	0
	-300	0.3333	0.125	0.125	0.125
	-150	0.3333	0.25	0.375	0.125
	0	0.5417	0.5	0.125	0
	150	0.75	0.375	0.625	0.375
	300	0.875	0.625	0.625	0.5
	500	1	0.875	1	0.625
10	-500	0	0.125	0.125	0
	-300	0.0833	0.125	0.125	0.125
	-150	0.25	0.125	0	0.125
	0	0.5417	0.375	0.625	0.5
	150	0.7917	0.625	0.875	1
	300	0.7917	1	0.75	1
	500	0.9583	1	1	1
11	-500	0.2083	0.125	0.375	0
	-300	0.125	0.25	0.5	0.25
	-150	0.3333	0.625	0.75	0.25
	0	0.5	0.375	0.625	0.375
	150	0.5417	0.625	0.25	0.875
	300	0.6667	0.625	0.75	0.625
	500	0.625	0.625	0.875	0.75
12	-500	0	0	0	0
	-300	0.2083	0.25	0	0
	-150	0.3333	0.5	0.125	0.125
	0	0.4167	0.625	0.125	0.5
	150	0.8333	0.875	0.75	0.75
	300	0.9167	1	0.625	0.875
	500	0.9583	1	1	0.625
13	-500	0.0417	0	0	0.125
	-300	0.0833	0	0	0.25
	-150	0.4167	0.25	0.125	0
	0	0.2083	0.25	0.125	0.125
	150	0.3333	0.5	0.375	0.25
	300	0.625	0.375	0.5	0.5
	500	0.5	0.875	0.75	0.5
14	-500	0.2083	0.5	0.25	0.5
	-300	0.2083	0.375	0.375	0.75
	-150	0.25	0.375	0.5	0.5
	0	0.5833	0.375	0.5	0.375
	150	0.625	0.625	0.5	0.75
	300	0.5	0.5	0.625	0.875
	500	0.6667	0.875	0.625	0.875
15	-500	0	0	0	0
	-300	0.0833	0.125	0.25	0
	-150	0.2917	0.375	0.25	0
	0	0.4167	0.5	0.375	0.5
	150	0.5833	0.625	0.625	0.75
	300	0.7917	0.75	0.75	0.875
	500	0.8333	0.625	1	1
16	-500	0.0417	0.125	0.25	0.25
	-300	0.4167	0.375	0.625	0.5
	-150	0.4583	0.375	0.375	0.375
	0	0.5833	0.75	0.625	0.625
	150	0.5833	0.625	0.75	0.625
	300	0.5417	0.75	0.75	0.875
	500	0.7917	0.75	0.625	1
17	-500	0.2917	0	0.125	0
	-300	0.1667	0	0	0.125
	-150	0.5	0.375	0.125	0
	0	0.25	0.5	0.25	0.5
	150	0.4583	0.5	0.125	0.5
	300	0.5417	0.75	0.375	0.875
	500	0.8333	0.875	0.75	0.75
18	-500	0.25	0.125	0.25	0.25
	-300	0.125	0.375	0.125	0.25
	-150	0.375	0.375	0.25	0.125
	0	0.4583	0.375	0.25	0.5
	150	0.4583	0.125	0.625	0.75
	300	0.6667	0.5	0.75	0.625
	500	0.7083	0.625	0.875	1
19	-500	0.125	0	0	0
	-300	0.0417	0.125	0	0
	-150	0.1667	0.25	0.125	0.375
	0	0.3333	0.125	0.5	0.25
	150	0.5833	0.75	0.875	0.625
	300	0.75	0.75	0.625	0.875
	500	0.7917	1	0.75	0.875
20	-500	0.1667	0.125	0.5	0.125
	-300	0.3333	0.125	0.25	0.125
	-150	0.2917	0.375	0.375	0.5
	0	0.4167	0.5	0.375	0.625
	150	0.625	0.375	0.5	0.875
	300	0.5	1	1	0.875
	500	0.9167	0.875	0.875	0.875
21	-500	0	0.125	0	0
	-300	0.125	0	0.125	0.125
	-150	0.2083	0.375	0.75	0.625
	0	0.4583	0.5	0.75	0.375
	150	0.4583	1	0.75	0.875
	300	0.7917	1	1	1
	500	0.9167	1	0.875	1
22	-500	0.0417	0.125	0.125	0.125
	-300	0.0417	0	0	0.125
	-150	0.0833	0	0.25	0
	0	0.2083	0.125	0.5	0.125
	150	0.4583	0.5	0.375	0.5
	300	0.875	0.75	0.875	0.875
	500	0.9167	1	0.875	1
23	-500	0.1667	0.125	0	0.25
	-300	0.25	0.25	0.125	0
	-150	0.4583	0.5	0.5	0.375
	0	0.5417	0.875	0.75	0.5
	150	0.6667	0.75	1	0.875
	300	0.9167	1	0.875	1
	500	0.9583	0.875	1	1
24	-500	0.125	0	0.25	0.25
	-300	0.25	0.125	0.375	0.5
	-150	0.5	0.25	0.25	0.625
	0	0.4167	0.625	0.5	0.625
	150	0.625	0.75	0.875	0.5
	300	0.625	0.5	0.75	0.75
	500	0.8333	1	0.625	0.875
Experiment 2
Proportion of Responses "Rhythmic Longer"
Participant	Rhyth. - Isochron. [ms]	2-Group	3-Group	4-Group	5-Group
1	-500	0	0	0	0
	-300	0.0833	0.125	0	0
	-150	0.2083	0	0.125	0.125
	0	0.5833	0.375	0.375	0.25
	150	0.7083	0.75	0.875	0.375
	300	0.9167	1	1	0.875
	500	1	1	1	0.875
2	-500	0.125	0	0	0
	-300	0.0417	0	0	0
	-150	0.1667	0.375	0.125	0.5
	0	0.4167	0.5	0.25	0.375
	150	0.7917	0.875	0.625	0.25
	300	0.7917	0.875	0.875	0.875
	500	0.9167	1	0.875	0.875
3	-500	0	0	0	0
	-300	0.1667	0.125	0	0
	-150	0.1667	0.125	0.125	0
	0	0.5	0.125	0	0.125
	150	0.875	0.75	0.5	0.875
	300	0.9167	0.875	1	1
	500	0.9583	1	1	1
4	-500	0	0.125	0	0
	-300	0	0	0	0.125
	-150	0.0833	0	0.125	0
	0	0.3333	0.25	0.375	0.5
	150	0.9167	0.625	0.75	0.75
	300	0.9583	1	1	1
	500	0.9583	1	1	1
5	-500	0.0417	0	0	0
	-300	0.0417	0	0	0
	-150	0.125	0.125	0.375	0.125
	0	0.2083	0.125	0.25	0.25
	150	0.5833	0.125	0.75	0.75
	300	0.8333	0.875	0.75	0.625
	500	1	0.875	0.75	0.875
6	-500	0.125	0	0	0.125
	-300	0.1667	0.25	0.25	0.125
	-150	0.5417	0.5	0.125	0.25
	0	0.6667	0.625	0.625	0.5
	150	0.7917	0.75	0.75	0.5
	300	0.8333	1	1	0.875
	500	0.9167	0.875	1	0.875
7	-500	0.0417	0.125	0	0
	-300	0.0833	0.25	0.25	0.125
	-150	0.4167	0.375	0.125	0.125
	0	0.625	0.125	0.375	0.125
	150	0.75	0.625	1	0.75
	300	0.875	1	0.875	0.75
	500	1	1	0.875	1
8	-500	0	0	0	0.125
	-300	0.125	0	0	0
	-150	0.125	0	0.25	0.75
	0	0.5833	0.375	0.125	0.75
	150	0.7083	0.875	0.625	1
	300	0.9583	0.75	1	1
	500	0.9167	1	1	1
9	-500	0.125	0	0.125	0.125
	-300	0.1667	0.125	0.25	0.25
	-150	0.3333	0.25	0.375	0.625
	0	0.4583	0.625	0.625	0.625
	150	0.5833	1	0.875	0.75
	300	0.75	1	0.875	0.875
	500	0.9583	0.875	0.875	0.875
10	-500	0.0417	0	0	0
	-300	0.0417	0.125	0.375	0.125
	-150	0.2917	0.125	0.125	0.125
	0	0.4583	0.25	0.25	0.5
	150	0.7917	0.5	0.625	0.625
	300	0.9167	0.75	0.875	1
	500	1	0.75	0.875	0.875
11	-500	0.0833	0	0	0.125
	-300	0.125	0.125	0.125	0.125
	-150	0.25	0.375	0.5	0
	0	0.375	0.25	0	0.125
	150	0.5833	0.375	0.125	0.25
	300	0.6667	0.875	0	0.25
	500	0.8333	0.5	0.625	0.25
12	-500	0.1667	0	0.125	0
	-300	0.3333	0	0.125	0
	-150	0.2917	0.125	0.25	0.25
	0	0.5833	0.125	0.5	0.5
	150	0.5833	0.5	0.25	0.75
	300	0.7083	0.75	0.875	0.5
	500	0.7917	0.75	1	1
13	-500	0.0833	0	0	0
	-300	0.125	0.25	0	0.25
	-150	0.5417	0.125	0.5	0.375
	0	0.5833	0.25	0.125	0.25
	150	0.75	0.75	0.25	0.25
	300	1	0.625	0.75	0.5
	500	0.9167	1	1	0.875
14	-500	0.0417	0	0	0
	-300	0.2917	0	0.125	0
	-150	0.4583	0.125	0.125	0
	0	0.4167	0.25	0.5	0.125
	150	0.75	0.75	0.375	0.625
	300	0.7917	0.75	0.75	0.25
	500	0.875	0.875	1	1
15	-500	0.0417	0.125	0.25	0
	-300	0.125	0.125	0.5	0.25
	-150	0.375	0.5	0	0.25
	0	0.4583	0.75	0.75	0.625
	150	0.625	0.75	0.5	0.625
	300	0.6667	1	0.75	0.875
	500	0.9167	1	0.75	1
16	-500	0.1667	0.125	0.25	0.125
	-300	0.2917	0.25	0.125	0
	-150	0.5833	0.5	0.5	0.375
	0	0.625	0.625	0.625	0.375
	150	0.7083	1	0.5	1
	300	0.875	0.875	1	0.75
	500	1	0.625	0.875	0.625
17	-500	0.3333	0.25	0.25	0.25
	-300	0.5	0.5	0.125	0.125
	-150	0.375	0.125	0.5	0.75
	0	0.7083	0.25	0.75	0.75
	150	0.7917	0.5	0.5	0.625
	300	0.75	0.875	0.625	1
	500	0.7917	0.75	0.875	0.875
18	-500	0.0833	0	0.125	0
	-300	0.375	0.125	0	0.25
	-150	0.3333	0	0.125	0.25
	0	0.625	0.375	0.25	0
	150	0.6667	0.125	0.25	0.375
	300	0.7917	0.625	0.75	0.375
	500	0.8333	0.75	1	0.625
19	-500	0.125	0.125	0.25	0.125
	-300	0.375	0.375	0.5	0.5
	-150	0.5	0.5	0.75	0.5
	0	0.5417	0.875	0.75	0.5
	150	0.75	0.875	1	0.875
	300	0.9167	1	0.875	1
	500	1	1	1	1
20	-500	0.0833	0	0.125	0
	-300	0.1667	0.25	0.125	0
	-150	0.2083	0.375	0.25	0
	0	0.4583	0.5	0.375	0.25
	150	0.6667	0.25	0.375	0.375
	300	0.7083	0.625	1	0.75
	500	0.7917	0.875	1	1
21	-500	0.0833	0	0	0.25
	-300	0	0.125	0	0.25
	-150	0.0833	0.125	0.375	0.375
	0	0.375	0.25	0.25	0.375
	150	0.5833	0.625	0.5	1
	300	0.7917	0.625	0.625	1
	500	0.9167	1	0.75	1
22	-500	0.0417	0	0.125	0
	-300	0.2083	0.5	0.125	0.125
	-150	0.3333	0.5	0.5	0.125
	0	0.5417	0.375	0.125	0.5
	150	0.75	0.625	0.75	0.5
	300	0.5833	1	0.75	0.375
	500	0.75	1	0.875	1
23	-500	0	0	0	0
	-300	0.0417	0.125	0	0
	-150	0.0417	0.125	0	0
	0	0.4583	0.375	0.375	0.25
	150	0.8333	0.5	0.75	1
	300	0.9583	1	1	1
	500	0.9167	1	1	1
24	-500	0.0417	0	0.125	0
	-300	0.4167	0	0	0.125
	-150	0.4167	0.25	0.125	0.375
	0	0.4583	0.375	0.25	0.25
	150	0.5833	0.375	0.625	0.25
	300	0.75	0.75	0.875	0.5
	500	0.8333	0.75	1	0.875
