# Supplementary material for: Timing Rhythms: Perceived Duration Increases with a Predictable Temporal Structure of Short Interval Fillers
Source: PLoS One. 2015 Oct 16;10(10):e0141018. doi: 10.1371/journal.pone.0141018 (PMC4608791; doi:10.1371/journal.pone.0141018)
Supplement: S2 Table — Individual subjects PSE and JND values obtained from response proportions via the Spearman-Kärber-Method, separated by conditions. (XLSX) [file pone.0141018.s002.xlsx]

## Sheet: all_iso.txt
Experiment 1
PSE Values									JND Values
Participant	2-Group, 3Groups	2-Group, 4Groups	2-Group, 5Groups	2-Group, all	3-Group	4-Group	5-Group		Participant	2-Group, 3Groups	2-Group, 4Groups	2-Group, 5Groups	2-Group, all	3-Group	4-Group	5-Group
1	-0.0594	-0.0531	0	-0.0375	0.0188	0.0562	-0.075		1	0.2562	0.3485	0.15	0.2657	0.1667	0.2287	0.1677
2	-0.3687	-0.1375	-0.125	-0.2104	-0.25	-0.3688	-0.3375		2	0.3816	0.3077	0.3941	0.38	0.3206	0.5025	0.2332
3	-0.2312	-0.1937	-0.1219	-0.1823	-0.0625	-0.2281	-0.1406		3	0.3051	0.4825	0.3181	0.38	0.3885	0.4236	0.5195
4	0.0156	0.0719	-0.0375	0.0167	0.0156	-0.0781	-0.1406		4	0.3601	0.5869	0.4091	0.4646	0.3319	0.4291	0.315
5	-0.0219	-0.0625	-0.0969	-0.0604	-0.0406	-0.0781	-0.1344		5	0.297	0.1862	0.2327	0.2448	0.2372	0.2396	0.3806
6	-0.1344	-0.0937	0	-0.076	-0.1531	-0.0625	0.0469		6	0.4149	0.3059	0.311	0.3521	0.2441	0.2391	0.3757
7	0.1531	0.0281	-0.0531	0.0427	0.1	0	0.0406		7	0.2765	0.4287	0.4424	0.399	0.2382	0.337	0.3382
8	-0.0406	-0.0406	0.0625	-0.0063	-0.0031	0	0.0562		8	0.17	0.1525	0.2391	0.197	0.4485	0.2233	0.2461
9	0.125	0.0406	0.0375	0.0677	-0.1375	-0.025	-0.3281		9	0.3293	0.308	0.2556	0.3019	0.3493	0.4194	0.3519
10	-0.0594	-0.025	0.0188	-0.0219	0.0031	0.0156	0.0406		10	0.2225	0.2556	0.3104	0.2672	0.2882	0.3054	0.1525
11	0.0156	-0.1781	-0.1531	-0.1052	-0.0781	0.1375	-0.0969		11	0.5352	0.5023	0.5075	0.5223	0.5271	0.5489	0.4049
12	0	-0.0312	0.0969	0.0219	0.1188	-0.1406	-0.1531		12	0.2355	0.3427	0.195	0.2707	0.2168	0.2091	0.3694
13	-0.35	-0.3	-0.1594	-0.2698	-0.2219	-0.2938	-0.325		13	0.5286	0.4085	0.407	0.4588	0.3158	0.3005	0.4712
14	-0.1375	0.05	-0.1969	-0.0948	0.0719	-0.0375	0.2406		14	0.5062	0.5009	0.5501	0.5301	0.5798	0.5809	0.5324
15	-0.0375	-0.2125	-0.0594	-0.1031	-0.1344	-0.0375	-0.0594		15	0.2201	0.3396	0.3992	0.3373	0.4314	0.295	0.1644
16	-0.0312	-0.1063	0.0219	-0.0385	0.0219	0.0656	0.1594		16	0.5236	0.4102	0.4631	0.4709	0.4806	0.5757	0.406
17	-0.0281	-0.025	-0.1187	-0.0573	-0.1	-0.2969	-0.15		17	0.5168	0.5346	0.4979	0.5185	0.3219	0.3932	0.3398
18	0.0969	-0.2562	-0.0813	-0.0802	-0.1906	-0.0406	0.0344		18	0.4443	0.5608	0.4834	0.519	0.535	0.4437	0.4149
19	-0.1781	-0.1344	-0.0594	-0.124	-0.0781	-0.1406	-0.0969		19	0.526	0.2761	0.3393	0.398	0.2511	0.3473	0.2914
20	-0.0813	-0.0844	0.0781	-0.0292	-0.0156	0.1187	0.075		20	0.4826	0.4463	0.4193	0.4565	0.3828	0.5143	0.3714
21	-0.2094	-0.0813	0.0031	-0.0958	0.0937	0.0969	0.0781		21	0.345	0.2211	0.3027	0.3068	0.2344	0.3101	0.2167
22	-0.1188	-0.1313	-0.1687	-0.1396	-0.1375	-0.0781	-0.0938		22	0.1891	0.371	0.2157	0.2716	0.2789	0.3675	0.2965
23	0.0438	0.2313	0	0.0917	0.1375	0.1125	0.1125		23	0.3257	0.4534	0.269	0.3716	0.361	0.2069	0.313
24	-0.0031	0.0219	-0.1031	-0.0281	-0.0469	0.0031	0.1188		24	0.3932	0.4356	0.5228	0.457	0.3071	0.5451	0.4979
Experiment 2
PSE Values									JND Values
Participant	2-Group, 3Groups	2-Group, 4Groups	2-Group, 5Groups	2-Group, all	3-Group	4-Group	5-Group		Participant	2-Group, 3Groups	2-Group, 4Groups	2-Group, 5Groups	2-Group, all	3-Group	4-Group	5-Group
1	-0.0156	0.0188	-0.0031	0	-0.0344	-0.0187	-0.1719		1	0.2298	0.2225	0.1902	0.2153	0.1714	0.1285	0.2545
2	-0.0406	0.0344	-0.1	-0.0354	0.0156	-0.1344	-0.1156		2	0.3421	0.313	0.3577	0.3425	0.2038	0.2549	0.3216
3	-0.0031	0.0594	-0.0312	0.0083	-0.075	-0.1312	-0.075		3	0.2406	0.1807	0.2907	0.2445	0.2103	0.1285	0.075
4	-0.0187	-0.1156	0	-0.0448	-0.0562	-0.0375	-0.0156		4	0.1285	0.2417	0.075	0.1715	0.2461	0.1452	0.1741
5	-0.0156	-0.1719	-0.1031	-0.0969	-0.2281	-0.1375	-0.1594		5	0.2778	0.1533	0.2419	0.2391	0.2313	0.3531	0.2817
6	0.0937	0.1156	0.0531	0.0875	0.0625	0.0438	-0.0375		6	0.4164	0.3793	0.3024	0.37	0.3226	0.2189	0.3845
7	0	-0.0438	0.1906	0.049	0.025	-0.0156	-0.0969		7	0.1984	0.2844	0.2407	0.2641	0.3276	0.3054	0.2327
8	-0.0187	-0.0531	0.0031	-0.0229	-0.0813	-0.075	0.1875		8	0.1285	0.3364	0.2782	0.2638	0.1789	0.1677	0.2132
9	-0.0625	0.0406	-0.0031	-0.0083	0.0406	0.0781	0.0969		9	0.2809	0.4623	0.3488	0.374	0.2649	0.3815	0.3989
10	0.075	-0.0406	0	0.0115	-0.1906	-0.0687	-0.0531		10	0.15	0.2139	0.3018	0.2354	0.3477	0.3455	0.2832
11	-0.1219	-0.025	-0.1687	-0.1052	-0.225	-0.3969	-0.4656		11	0.233	0.5346	0.3475	0.3965	0.4386	0.396	0.455
12	0.0031	0.0187	-0.0562	-0.0115	-0.2312	-0.0375	-0.0875		12	0.4425	0.4603	0.5269	0.479	0.3002	0.3432	0.2741
13	0.0594	0.0781	0.0969	0.0781	-0.0781	-0.1375	-0.175		13	0.3105	0.2293	0.4022	0.3222	0.2911	0.2652	0.3859
14	0.0406	-0.025	0.0094	0.0083	-0.1375	-0.0969	-0.2438		14	0.3298	0.3147	0.481	0.3836	0.2687	0.2665	0.2124
15	-0.1063	-0.0594	0	-0.0552	0.1344	0.0063	0.0219		15	0.3441	0.3992	0.3157	0.3574	0.2761	0.5245	0.2726
16	0.1906	0.1156	0.1187	0.1417	0.0406	0.0781	-0.0812		16	0.2288	0.3758	0.4235	0.3543	0.4822	0.4265	0.4563
17	0.0594	0.1812	0.1719	0.1375	-0.0281	0.0312	0.1531		17	0.5812	0.5193	0.4523	0.5232	0.5161	0.4776	0.4126
18	0.1	-0.0187	-0.0125	0.0229	-0.2687	-0.1375	-0.3094		18	0.2945	0.5004	0.4451	0.4259	0.3316	0.3077	0.4108
19	0.1594	0.1375	0.1	0.1323	0.2156	0.2906	0.1813		19	0.4129	0.2984	0.2801	0.3365	0.2637	0.3252	0.3112
20	-0.025	-0.0625	-0.1656	-0.0844	-0.1156	-0.0156	-0.175		20	0.3629	0.3947	0.4579	0.4114	0.3905	0.3157	0.1746
21	-0.1406	-0.0594	-0.1156	-0.1052	-0.1188	-0.1969	0.1562		21	0.2817	0.3555	0.2744	0.308	0.2621	0.3602	0.3285
22	-0.1812	0.0219	-0.0812	-0.0802	0.0875	-0.0406	-0.1437		22	0.5035	0.378	0.3913	0.4359	0.3034	0.4015	0.3084
23	-0.0375	-0.0344	-0.0781	-0.05	-0.0531	-0.0562	-0.0375		23	0.2382	0.2549	0.1563	0.2216	0.2112	0.1171	0.065
24	0.0438	-0.1125	0.025	-0.0146	-0.1937	-0.0594	-0.1969		24	0.2986	0.447	0.5002	0.4296	0.3425	0.282	0.3565
